# Supplementary material for: Post-Coma Neurorehabilitation: Neurophysiological Assessment as an Additional Strategic and Essential Competence for the Physiatrist
Source: J Pers Med. 2025 Jun 18;15(6):260. doi: 10.3390/jpm15060260 (PMC12194344; doi:10.3390/jpm15060260)
Supplement: Supplementary file 1 [file jpm-15-00260-s001.zip]

Archive with 1 entries (1 files):
- jpm-3644482-supplementary.pdf
